# Supplementary material for: Intrathecal Pseudodelivery of Drugs in the Therapy of Neurodegenerative Diseases: Rationale, Basis and Potential Applications
Source: Pharmaceutics. 2023 Feb 25;15(3):768. doi: 10.3390/pharmaceutics15030768 (PMC10059785; doi:10.3390/pharmaceutics15030768)
Supplement: Supplementary file 1 [file pharmaceutics-15-00768-s001.zip]

Archive with 1 entries (1 files):
- pharmaceutics-2215266-supplementary.mov
